# Supplementary material for: Whole-Genome Sequencing of Klebsiella pneumoniae Isolates to Track Strain Progression in a Single Patient With Recurrent Urinary Tract Infection
Source: Front Cell Infect Microbiol. 2019 Feb 8;9:14. doi: 10.3389/fcimb.2019.00014 (PMC6375827; doi:10.3389/fcimb.2019.00014)
Supplement: Supplemental Table 1 — Sequence coverage and variant call metrics for bacterial isolates. Illumina short reads from each specimen were aligned to our PacBio-derived TOP52 U1 assembly and associated plasmids (P1 and P2). Metrics are presented here associated with mapping rates, breadth and depth of coverage, and counts for homozygous single-nucleotide variants and small indels. [file Table_1.XLSX]

## Sheet: Sheet1
Supplemental Table 1: Sequence coverage and variant call metrics for bacterial isolates.
						Mapping to PacBio Reference Assemblies (K.p., P1, P2)
						Deduplication				Mapping							Klebsiella pneumoniae PacBio Assembly Reference Coverage‡														Klebsiella pneumoniae Homozygous Variant Calls‡*			Plasmid 1 PacBio Reference Coverage‡														Plasmid 1 Homozygous Variants‡*
Bacterial Identity		Barcode ID	ID	Accession #		Dedup Reads	PF Reads	Duplication		Read Count	Read 1 Count	Read 2 Count	Read 1&2 Count	Map Count	Map (%)		Reference	Ref Bases Covered (%)	Total Ref Bases	Total Covered Bases	Missing Bases	Coverage Depth (Ave.)	Coverage Depth (Ave. SDEV)	Median Coverage Depth	Max Coverage Depth	Gaps	Gap Length (Ave.)	Gap Length (Ave. SDEV)	Median Gap Length	Max. Gap Length	SNVs	INDELs		Reference	Ref Bases Covered (%)	Total Ref Bases	Total Covered Bases	Missing Bases	Coverage Depth (Ave.)	Coverage Depth (Ave. SDEV)	Median Coverage Depth	Max. Coverage Depth	Gaps	Gap Length (Ave.)	Gap Length (Ave. SDEV)	Median Gap Length	Max. Gap Length	SNVs	INDELs
Klebsiella pneumoniae		KPAA-TOP52-A1_gerald_HCK5HBBXX_8_TAGGCATG-CTCTCTAT	TOP52-A1	SAMN10103286		18153706	23354001	0.7773		5365744	3275687	2074619	5350306	5200232	96.92		KlebsiellaP:1-5231007	99.9997	5231007	5230993	14	117.692	12.0814	118	167	3	4.66667	5.18545	1	12	0	0		P1:1-171030	99.9994	171030	171029	1	99.0506	11.9021	100	139	1	1	0	1	1	0	0
Klebsiella pneumoniae		KPAA-TOP52-C1_gerald_HCK5HBBXX_8_TCCTGAGC-CTCTCTAT	TOP52-C1	SAMN10103287		17800609	22961231	0.7752		5294654	3212077	2067674	5279751	5160470	97.47		KlebsiellaP:1-5231007	99.9998	5231007	5230995	12	115.481	12.3051	116	175	2	6	3	6	9	0	0		P1:1-171030	99.9977	171030	171026	4	95.9919	12.482	97	137	1	4	0	4	4	0	0
Klebsiella pneumoniae		KPAA-TOP52-F1_gerald_HCK5HBBXX_8_TAAGGCGA-TATCCTCT	TOP52-F1	SAMN10103288		14340791	19165448	0.7483		5037674	3015403	2005052	5020455	4824545	95.77		KlebsiellaP:1-5231007	99.9997	5231007	5230992	15	109.238	12.3177	110	166	2	7.5	3.5	7.5	11	0	0		P1:1-171030	99.9994	171030	171029	1	77.9896	11.5236	78	121	1	1	0	1	1	0	0
Klebsiella pneumoniae		KPAA-TOP52-P2_gerald_HCK5HBBXX_8_TAGGCATG-TATCCTCT	TOP52-P2	SAMN10103289		16769875	21811809	0.7688		5209338	3163665	2031803	5195468	5041871	96.79		KlebsiellaP:1-5231007	99.9998	5231007	5230996	11	113.498	11.7995	114	162	2	5.5	4.5	5.5	10	0	0		P1:1-171030	99.9988	171030	171028	2	86.0193	10.5902	86	126	2	1	0	1	1	0	0
Klebsiella pneumoniae		KPAA-TOP52-P3_gerald_HCK5HBBXX_8_CTCTCTAC-TATCCTCT	TOP52-P3	SAMN10103290		11896928	16421562	0.7245		4730184	2782578	1929472	4712050	4524579	95.65		KlebsiellaP:1-5231007	99.9995	5231007	5230982	25	100.365	13.6092	101	162	5	5	7.04273	1	19	0	0		P1:1-171030	99.9982	171030	171027	3	75.5752	13.4254	76	120	2	1.5	0.5	1.5	2	0	0
Klebsiella pneumoniae		KPAA-TOP52-P4_gerald_HCK5HBBXX_8_CGAGGCTG-TATCCTCT	TOP52-P4	SAMN10103291		12527201	17118037	0.7318		4734774	2795799	1925449	4721248	4590771	96.96		KlebsiellaP:1-5231007	99.9995	5231007	5230980	27	101.351	13.734	103	157	5	5.4	6.85857	3	19	0	0		P1:1-171030	99.9953	171030	171022	8	71.7101	13.8455	73	113	2	4	0	4	4	0	0
Klebsiella pneumoniae		KPAA-TOP52-P11_gerald_HCK5HBBXX_8_TAAGGCGA-AGAGTAGA	TOP52-P11	SAMN10103292		13200787	17893714	0.7377		4874700	2838151	2023830	4861981	4692878	96.27		KlebsiellaP:1-5231007	99.9996	5231007	5230987	20	105.709	12.8465	106	161	3	6.66667	5.24934	4	14	0	0		P1:1-171030	99.9988	171030	171028	2	72.5817	11.4748	73	116	1	2	0	2	2	0	0
Klebsiella pneumoniae		KPAA-TOP52-P12_gerald_HCK5HBBXX_8_CTCTCTAC-AGAGTAGA	TOP52-P12	SAMN10103293		14503401	19262814	0.7529		4871226	2853784	2008319	4862103	4759296	97.7		KlebsiellaP:1-5231007	99.9998	5231007	5230994	13	105.207	12.8279	106	155	2	6.5	2.5	6.5	9	0	0		P1:1-171030	99.9959	171030	171023	7	79.4302	12.5228	80	117	2	3.5	0.5	3.5	4	0	0
Klebsiella pneumoniae		KPAA-TOP52-P13_gerald_HCK5HBBXX_8_CGAGGCTG-AGAGTAGA	TOP52-P13	SAMN10103294		16582523	21517358	0.7707		5066546	2954666	2101572	5056238	4934770	97.4		KlebsiellaP:1-5231007	99.9996	5231007	5230988	19	109.222	13.3342	110	160	2	9.5	8.5	9.5	18	0	0		P1:1-171030	99.9988	171030	171028	2	92.1364	13.989	93	137	2	1	0	1	1	0	0
Klebsiella pneumoniae		KPAA-TOP52-P17_gerald_HCK5HBBXX_8_GTAGAGGA-AGAGTAGA	TOP52-P17	SAMN10103295		17748785	22830898	0.7774		5192962	3053823	2128564	5182387	5082047	97.86		KlebsiellaP:1-5231007	99.9998	5231007	5230997	10	111.85	12.8976	113	168	2	5	4	5	9	0	0		P1:1-171030	99.9994	171030	171029	1	96.3837	12.8369	98	138	1	1	0	1	1	0	0
Klebsiella pneumoniae		KPAA-TOP52-P18_gerald_HCK5HBBXX_8_CGTACTAG-GCGTAAGA	TOP52-P18	SAMN10103296		15002683	19892637	0.7542		5019498	3009994	1998341	5008335	4889845	97.42		KlebsiellaP:1-5231007	99.9998	5231007	5230995	12	110.746	15.2521	112	164	4	3	3.4641	1	9	0	0		P1:1-171030	99.9977	171030	171026	4	74.7753	14.72	76	118	1	4	0	4	4	0	0
Klebsiella pneumoniae		KPAA-TOP52-P19_gerald_HCK5HBBXX_8_TCCTGAGC-GCGTAAGA	TOP52-P19	SAMN10103297		18389848	23591995	0.7795		5320046	3198835	2108229	5307064	5202067	97.78		KlebsiellaP:1-5231007	99.9998	5231007	5230995	12	115.519	14.2399	117	165	3	4	4.24264	1	10	0	0		P1:1-171030	99.9977	171030	171026	4	87.1193	13.562	88	130	2	2	1	2	3	0	0
Klebsiella pneumoniae		KPAA-TOP52-P20_gerald_HCK5HBBXX_8_TAGGCATG-GCGTAAGA	TOP52-P20	SAMN10103298		16658510	21809767	0.7638		5238466	3183927	2044482	5228409	5151137	98.33		KlebsiellaP:1-5231007	99.9998	5231007	5230997	10	114.555	12.1557	115	164	2	5	4	5	9	0	0		P1:1-171030	99.9988	171030	171028	2	89.0672	11.9286	90	130	1	2	0	2	2	0	0
Klebsiella pneumoniae		KPAA-TOP52-P44_gerald_HCK5HBBXX_8_CGTACTAG-CTCTCTAT	TOP52-P44	SAMN10103299		15298539	20259813	0.7551		5088300	3099329	1977722	5077051	4961222	97.5		KlebsiellaP:1-5231007	99.9994	5231007	5230976	31	112.523	12.736	113	162	2	15.5	12.5	15.5	28	0	0		P1:1-171030	99.9994	171030	171029	1	93.5971	12.4556	94	137	1	1	0	1	1	0	0
Klebsiella pneumoniae		KPAA-TOP52-R1c_gerald_HCK5HBBXX_8_GGACTCCT-TATCCTCT	TOP52-R1c	SAMN10103300		17873661	22977161	0.7779		5280463	3196795	2068088	5264883	5103415	96.65		KlebsiellaP:1-5231007	99.9997	5231007	5230992	15	115.373	11.8615	116	166	5	3	2.75681	1	8	0	0		P1:1-171030	99.9982	171030	171027	3	78.0021	10.3508	79	113	2	1.5	0.5	1.5	2	0	0
Klebsiella pneumoniae		KPAA-TOP52-R11a_gerald_HCK5HBBXX_8_TCCTGAGC-AGAGTAGA	TOP52-R11a	SAMN10103301		16307424	21273107	0.7666		5171888	3031093	2128190	5159283	4965567	96.01		KlebsiellaP:1-5231007	99.9995	5231007	5230983	24	112.584	13.4337	113	170	3	8	8.52447	3	20	0	0		P1:1-171030	99.9988	171030	171028	2	75.4904	12.7347	76	117	2	1	0	1	1	0	0
Klebsiella pneumoniae		KPAA-TOP52-U1_gerald_HCK5HBBXX_8_AGGCAGAA-CTCTCTAT	TOP52-U1	SAMN10103302		15329436	20269489	0.7563		5156388	3078234	2061772	5140006	4940008	95.8		KlebsiellaP:1-5231007	99.9996	5231007	5230984	23	109.809	13.1118	111	163	2	11.5	8.5	11.5	20	0	0		P1:1-171030	99.9994	171030	171029	1	83.7234	12.9113	85	125	1	1	0	1	1	0	0
Klebsiella pneumoniae		KPAA-TOP52-U10_gerald_HCK5HBBXX_8_AAGAGGCA-TATCCTCT	TOP52-U10	SAMN10103303		15039318	19903089	0.7556		5057194	3028959	2012642	5041601	4863688	96.17		KlebsiellaP:1-5231007	99.9996	5231007	5230988	19	109.168	13.726	110	163	2	9.5	6.5	9.5	16	0	0		P1:1-171030	99.9959	171030	171023	7	79.318	13.8248	81	121	3	2.33333	1.24722	2	4	0	0
Klebsiella pneumoniae		KPAA-TOP52-U11_gerald_HCK5HBBXX_8_GTAGAGGA-TATCCTCT	TOP52-U11	SAMN10103304		19961443	25314547	0.7885		5496725	3352730	2130521	5483251	5352991	97.39		KlebsiellaP:1-5231007	99.9998	5231007	5230994	13	121.785	12.0336	123	168	3	4.33333	4.02768	2	10	0	0		P1:1-171030	99.9994	171030	171029	1	82.8782	10.4039	83	124	1	1	0	1	1	0	0
Klebsiella pneumoniae		KPAA-TOP52-U17_gerald_HCK5HBBXX_8_AAGAGGCA-AGAGTAGA	TOP52-U17	SAMN10103305		17386998	22403982	0.7761		5193908	3054630	2128360	5182990	5016899	96.59		KlebsiellaP:1-5231007	99.9995	5231007	5230983	24	112.537	13.9736	114	174	2	12	8	12	20	0	0		P1:1-171030	99.9988	171030	171028	2	93.3526	14.4163	95	135	2	1	0	1	1	0	0
Klebsiella pneumoniae		KPAA-TOP52-U18_gerald_HCK5HBBXX_8_TAAGGCGA-GCGTAAGA	TOP52-U18	SAMN10103306		17433365	22515669	0.7743		5203487	3150673	2039419	5190092	5082181	97.67		KlebsiellaP:1-5231007	99.9996	5231007	5230987	20	114.108	12.5838	115	165	2	10	6	10	16	0	0		P1:1-171030	99.9977	171030	171026	4	88.7243	12.2169	90	128	1	4	0	4	4	0	0
Klebsiella pneumoniae		KPAA-TOP52-U19_gerald_HCK5HBBXX_8_AGGCAGAA-GCGTAAGA	TOP52-U19	SAMN10103307		14893982	19720790	0.7552		5041989	3018667	2010072	5028739	4826742	95.73		KlebsiellaP:1-5231007	99.9997	5231007	5230990	17	108.627	12.1609	109	161	2	8.5	4.5	8.5	13	0	0		P1:1-171030	99.9977	171030	171026	4	76.574	11.8128	77	118	1	4	0	4	4	0	0
Klebsiella pneumoniae		KPAA-TOP52-U20_gerald_HCK5HBBXX_8_GGACTCCT-GCGTAAGA	TOP52-U20	SAMN10103308		15335122	20186750	0.7597		5002289	3022368	1967677	4990045	4851542	96.99		KlebsiellaP:1-5231007	99.9998	5231007	5230995	12	108.624	13.4988	110	162	3	4	2.44949	4	7	0	0		P1:1-171030	99.9977	171030	171026	4	80.7693	13.8339	82	120	2	2	1	2	3	0	0
Klebsiella pneumoniae		KPAA-TOP52-V1_gerald_HCK5HBBXX_8_GGACTCCT-CTCTCTAT	TOP52-V1	SAMN10103309		17841524	22969283	0.7768		5283241	3227909	2040635	5268544	5127696	97.06		KlebsiellaP:1-5231007	99.9996	5231007	5230988	19	116.549	11.9197	117	165	2	9.5	5.5	9.5	15	0	0		P1:1-171030	99.9982	171030	171027	3	83.2552	11.0007	84	118	1	3	0	3	3	0	0
Klebsiella pneumoniae		KPAA-TOP52-V11_gerald_HCK5HBBXX_8_CGTACTAG-AGAGTAGA	TOP52-V11	SAMN10103310		14087415	18892115	0.7457		5006253	2904107	2088998	4993105	4804676	95.97		KlebsiellaP:1-5231007	99.9996	5231007	5230984	23	107.615	13.0069	108	168	4	5.75	2.04634	5	9	0	0		P1:1-171030	99.9988	171030	171028	2	75.0843	11.755	75	118	2	1	0	1	1	0	0
Klebsiella pneumoniae		KPAA-TOP52-V20_gerald_HCK5HBBXX_8_TAAGGCGA-CTCTCTAT	TOP52-V20	SAMN10103311		16809315	21739277	0.7732		5085230	3086756	1983925	5070681	4929875	96.94		KlebsiellaP:1-5231007	99.8152	5231007	5221338	9669	111.696	29.7502	119	186	913	10.5904	41.9139	2	541	0	0		P1:1-171030	98.9499	171030	169234	1796	86.4316	29.162	93	149	96	18.7083	66.8119	1	428	0	0
‡10X minimum coverage required
*average base quality per position Q30 required
