# Supplementary material for: Whole-Genome Sequencing of Klebsiella pneumoniae Isolates to Track Strain Progression in a Single Patient With Recurrent Urinary Tract Infection
Source: Front Cell Infect Microbiol. 2019 Feb 8;9:14. doi: 10.3389/fcimb.2019.00014 (PMC6375827; doi:10.3389/fcimb.2019.00014)
Supplement: Supplemental Table 2 — Review of conserved, low assembly coverage across specimens using Illumina short reads. Illumina short reads from each specimen were aligned to our PacBio-derived TOP52 U1 assembly. For each specimen, depth of coverage was reviewed at every position in our assembly, and loci with <10x coverage were compared across all other specimens. Here, conserved loci of <10x are illustrated among specimens, highlighting a region (pos. 2862397-2862415) of Illumina read coverage “dropout.” [file Table_2.XLSX]

## Sheet: ANSWER
Supplemental Table 2: Review of conserved, low assembly coverage across specimens using Illumina short-reads.
	Positions in PacBio TOP52 U1 Assembly
Specimen	0	1	2862388	2862389	2862390	2862391	2862392	2862393	2862394	2862395	2862396	2862397	2862398	2862399	2862400	2862401	2862402	2862403	2862404	2862405	2862406	2862407	2862408	2862409	2862410	2862411	2862412	2862413	2862414	2862415	2864830	2864831	2864832	2864833	3385913	3385915	5087915	5087916	5087917	5087918	5087919	5087920	5087921	5087923	5087925	5087926	5087927	5087928
TOP52-A1	-	-	-	-	-	-	-	-	-	-	-	-	-	-	0	-	-	-	0	0	0	0	0	0	0	0	0	0	0	0	-	-	0	-	-	-	-	-	-	-	-	-	-	-	-	-	-	-
TOP52-C1	-	-	-	-	-	-	-	-	-	-	-	-	-	-	-	-	-	-	-	-	-	0	0	0	0	0	0	0	0	0	0	0	0	-	-	-	-	-	-	-	-	-	-	-	-	-	-	-
TOP52-F1	-	-	-	-	-	-	-	-	-	-	-	-	-	-	-	-	-	-	-	0	0	0	0	0	0	0	0	0	0	0	0	0	0	0	-	-	-	-	-	-	-	-	-	-	-	-	-	-
TOP52-P2	-	-	-	-	-	-	-	-	-	-	-	-	-	-	-	-	-	-	-	-	0	0	0	0	0	0	0	0	0	0	-	-	0	-	-	-	-	-	-	-	-	-	-	-	-	-	-	-
TOP52-P3	-	-	-	-	-	-	-	-	0	-	-	0	0	0	0	0	0	0	0	0	0	0	0	0	0	0	0	0	0	0	0	0	0	-	-	-	0	-	-	-	-	-	-	-	-	-	-	0
TOP52-P4	-	-	-	-	-	-	-	-	-	-	-	0	0	0	0	0	0	0	0	0	0	0	0	0	0	0	0	0	0	0	0	0	0	-	-	-	-	-	-	-	0	-	-	0	0	0	0	-
TOP52-P11	0	0	-	-	-	-	-	-	-	-	-	-	-	-	-	-	0	0	0	0	0	0	0	0	0	0	0	0	0	0	0	0	0	0	-	-	-	-	-	-	-	-	-	-	-	-	-	-
TOP52-P12	-	-	-	-	-	-	-	-	-	-	-	-	-	-	-	-	-	-	-	-	-	0	0	0	0	0	0	0	0	0	0	0	0	0	-	-	-	-	-	-	-	-	-	-	-	-	-	-
TOP52-P13	-	-	-	-	-	-	-	-	-	-	-	-	0	0	0	0	0	0	0	0	0	0	0	0	0	0	0	0	0	0	-	-	0	-	-	-	-	-	-	-	-	-	-	-	-	-	-	-
TOP52-P17	-	-	-	-	-	-	-	-	-	-	-	-	-	-	-	-	-	-	-	-	-	0	0	0	0	0	0	0	0	0	-	-	0	-	-	-	-	-	-	-	-	-	-	-	-	-	-	-
TOP52-P18	-	-	-	-	-	-	-	-	-	-	-	-	-	-	-	-	-	-	-	-	-	0	0	0	0	0	0	0	0	0	-	-	0	-	0	0	-	-	-	-	-	-	-	-	-	-	-	-
TOP52-P19	-	-	-	-	-	-	-	-	-	-	-	-	-	0	-	-	-	-	-	-	0	0	0	0	0	0	0	0	0	0	-	-	0	-	-	-	-	-	-	-	-	-	-	-	-	-	-	-
TOP52-P20	-	-	-	-	-	-	-	-	-	-	-	-	-	-	-	-	-	-	-	-	-	0	0	0	0	0	0	0	0	0	-	-	0	-	-	-	-	-	-	-	-	-	-	-	-	-	-	-
TOP52-P44	-	-	0	0	0	0	0	0	0	0	0	0	0	0	0	0	0	0	0	0	0	0	0	0	0	0	0	0	0	0	0	0	0	-	-	-	-	-	-	-	-	-	-	-	-	-	-	-
TOP52-R1c	0	0	-	-	-	-	-	-	-	-	-	-	-	-	-	-	-	-	-	-	-	-	-	-	--	0	0	0	0	0	-	-	-	0	-	-	-	-	-	-	-	-	-	-	-	-	-	-
TOP52-R11a	0	0	-	-	-	-	-	-	-	-	-	-	-	0	0	0	0	0	0	0	0	0	0	0	0	0	0	0	0	0	-	-	-	0	-	-	-	-	-	-	-	-	-	-	-	-	-	-
TOP52-U1	-	-	-	-	-	-	-	-	-	-	0	0	0	0	0	0	0	0	0	0	0	0	0	0	0	0	0	0	0	0	0	0	0	-	-	-	-	-	-	-	-	-	-	-	-	-	-	-
TOP52-U10	-	-	-	-	-	-	-	-	-	-	-	-	-	-	0	0	0	0	0	0	0	0	0	0	0	0	0	0	0	0	0	0	0	-	-	-	-	-	-	-	-	-	-	-	-	-	-	-
TOP52-U11	-	-	-	-	-	-	-	-	-	-	-	-	-	-	-	-	-	-	0	-	0	0	0	0	0	0	0	0	0	0	-	0	0	-	-	-	-	-	-	-	-	-	-	-	-	-	-	-
TOP52-U17	-	-	-	-	-	-	-	-	-	-	0	0	0	0	0	0	0	0	0	0	0	0	0	0	0	0	0	0	0	0	0	0	0	0	-	-	-	-	-	-	-	-	-	-	-	-	-	-
TOP52-U18	-	-	-	-	-	-	-	-	-	-	-	-	-	-	0	0	0	0	0	0	0	0	0	0	0	0	0	0	0	0	0	0	0	0	-	-	-	-	-	-	-	-	-	-	-	-	-	-
TOP52-U19	-	-	-	-	-	-	-	-	-	-	-	-	-	-	-	-	-	0	0	0	0	0	0	0	0	0	0	0	0	0	0	0	0	0	-	-	-	-	-	-	-	-	-	-	-	-	-	-
TOP52-U20	-	-	-	-	-	-	-	-	-	-	-	-	-	-	-	-	-	-	-	-	-	-	-	0	0	0	0	0	0	0	0	0	0	0	-	-	-	-	-	-	-	-	0	-	-	-	-	-
TOP52-V1	-	-	-	-	-	-	-	-	-	-	-	-	-	-	-	0	0	0	0	0	0	0	0	0	0	0	0	0	0	0	0	0	0	0	-	-	-	-	-	-	-	-	-	-	-	-	-	-
TOP52-V11	-	-	-	-	-	-	-	-	-	-	-	-	0	0	0	0	-	-	-	-	-	0	0	0	0	0	0	0	0	0	0	0	0	0	-	-	-	0	0	0	0	0	0	-	-	-	-	-
TOP52-V20	0	0	-	-	-	-	-	-	-	-	-	0	0	0	0	0	0	0	0	0	0	0	0	0	0	0	0	0	0	0	-	-	-	0	0	0	-	-	-	-	-	-	-	-	-	-	-	-
"-" indicates coverage >= 10x
"0" indicates coverage <10x
